# Supplementary material for: The Membrane-Bound C Subunit of Reductive Dehalogenases: Topology Analysis and Reconstitution of the FMN-Binding Domain of PceC
Source: Front Microbiol. 2018 Apr 24;9:755. doi: 10.3389/fmicb.2018.00755 (PMC5928378; doi:10.3389/fmicb.2018.00755)
Supplement: Supplementary file 1 [file Table_1.xlsx]

## Sheet: Supplementary Table 1
Supplementary Table 1. Composition of the buffers used in the stepwise reverse urea gradient.
Step	Buffer A 1 (mL)	Buffer A+ 2 (mL)	Buffer R 3 (mL)	Incubation time (min)
1	0	900	100	0
2	100	800	100	5
3	200	700	100	5
4	300	600	100	5
5	400	500	100	5
6	500	400	100	5
7	600	300	100	5
8	700	200	100	15
9	800	100	100	15
10	900	0	100	15
Footnotes
1	Buffer A was composed of 50 mM Tris-HCl (pH 7.5), 150 mM NaCl, 25 mM imidazole and 1 mM dithiothreitol.
2	Buffer A+ consisted of buffer A supplemented with 4 M urea.
3	Buffer R is 10× concentrated reconstitution buffer and was composed of 50 mM Mg2SO4, 10 mM FAD and 18 mg/mL of rFtp1-containing protein extract.
