# Supplementary material for: The Membrane-Bound C Subunit of Reductive Dehalogenases: Topology Analysis and Reconstitution of the FMN-Binding Domain of PceC
Source: Front Microbiol. 2018 Apr 24;9:755. doi: 10.3389/fmicb.2018.00755 (PMC5928378; doi:10.3389/fmicb.2018.00755)
Supplement: Supplementary file 2 [file Table_2.XLSX]

## Sheet: RdhC database
Cluster#	# seq	# entries	Phylogeny (genera, if not indicated otherwise)	Short name	Representative strain	Cluster representative	Additional cluster members
1	3	4	Aliivibrio	Ali	Aliivibrio sp. 1S165	OCH17395.1	OCH34549.1	OCH23813.1	WP_083201836.1
2	1	1	Clostridiaceae (f)	Clo	Clostridiaceae bacterium BRH_c20a	KJS23348.1
3	1	3	Dehalobacter	Dhb	Dehalobacter restrictus DSM 9455	AHF09369.1	WP_025205302.1	OCZ50964.1
4	1	1	Dehalobacter	Dhb	Dehalobacter restrictus DSM 9455	WP_025205935.1
5	1	2	Dehalobacter	Dhb	Dehalobacter restrictus DSM 9455	AHF11412.1	WP_025205944.1
6	1	1	Dehalobacter	Dhb	Dehalobacter restrictus DSM 9455	WP_025205947.1
7	2	7	Dehalobacter	Dhb	Dehalobacter restrictus DSM 9455	AHF10412.1	AFV02168.1	WP_015043206.1	AFV02168.1	AFV05213.1	WP_025205912.1	WP_025205912.1
8	2	5	Dehalobacter	Dhb	Dehalobacter restrictus DSM 9455	AHF10401.1	WP_015045245.1	AFV05203.1	OCZ49387.1	WP_025205906.1
9	3	3	Dehalobacter	Dhb	Dehalobacter sp. CF	AFV06379.1	WP_015045371.1	EQB20153.1
10	1	3	Dehalobacter	Dhb	Dehalobacter sp. DCA	AFV03388.1	WP_015044407.1	AFV06375.1
11	1	3	Dehalobacter	Dhb	Dehalobacter sp. DCA	AFV03398.1	WP_015044416.1	AFV06385.1
12	2	3	Dehalobacter	Dhb	Dehalobacter sp. DCA	AFV02158.1	WP_015043196.1	WP_026156195.1
13	2	4	Dehalobacter	Dhb	Dehalobacter sp. DCA	AFV02207.1	WP_015043245.1	WP_015045255.1	AFV05251.1
14	1	1	Dehalobacter	Dhb	Dehalobacter sp. E1	WP_019225851.1
15	1	1	Dehalobacter	Dhb	Dehalobacter sp. E1	WP_019226830.1
16	2	2	Dehalobacter	Dhb	Dehalobacter sp. E1	WP_019225070.1	WP_020492169.1
17	1	1	Dehalobacter	Dhb	Dehalobacter sp. FTH1	WP_020491520.1
18	1	1	Dehalobacter	Dhb	Dehalobacter sp. FTH1	WP_020492142.1
19	1	1	Dehalobacter	Dhb	Dehalobacter sp. FTH1	WP_020492150.1
20	1	1	Dehalobacter	Dhb	Dehalobacter sp. FTH1	WP_020492855.1
21	1	1	Dehalobacter	Dhb	Dehalobacter sp. FTH1	WP_020493163.1
22	1	1	Dehalobacter	Dhb	Dehalobacter sp. FTH1	WP_020493218.1
23	1	1	Dehalobacter	Dhb	Dehalobacter sp. FTH1	WP_034382578.1
24	2	3	Dehalobacter	Dhb	Dehalobacter sp. TeCB1	OCZ50956.1	WP_020492097.1	WP_068883723.1
25	2	3	Dehalobacter	Dhb	Dehalobacter sp. TeCB1	OCZ50968.1	WP_025205299.1	WP_020493240.1
26	3	7	Dehalobacter	Dhb	Dehalobacter sp. TeCB1	WP_068884266.1	WP_020491076.1	WP_020491076.1	WP_021315178.1	WP_021315178.1	EQB22672.1	OCZ49378.1
27	1	2	Dehalobacter	Dhb	Dehalobacter sp. UNSWDHB	EQB22774.1	WP_021315090.1
28	1	2	Dehalobacter	Dhb	Dehalobacter sp. UNSWDHB	EQB22250.1	WP_021315310.1
29	1	2	Dehalobacter	Dhb	Dehalobacter sp. UNSWDHB	EQB21439.1	WP_021315547.1
30	3	6	Dehalococcoides	Dhc	Dehalococcoides mccartyi 195	AAW40466.1	WP_010936040.1	WP_041341120.1	AII58985.1	WP_058292278.1	KSV18329.1
31	4	9	Dehalococcoides	Dhc	Dehalococcoides mccartyi 195	AAW39138.1	AII60103.1	KSV16227.1	BAZ98034.1	WP_041223487.1	OBW60944.1	WP_041343705.1	AQU03847.1	AQU05142.1
32	6	12	Dehalococcoides	Dhc	Dehalococcoides mccartyi 195	AAW39140.1	OBW60882.1	WP_010937267.1	WP_041343342.1	AII60101.1	WP_058292872.1	KSV16226.1	WP_077975621.1	AQU03726.1	AQU05027.1	WP_096477035.1	BAZ98032.1
33	2	9	Dehalococcoides	Dhc	Dehalococcoides mccartyi CBDB1	CAI82481.1	AGG05873.1	BAS31359.1	AMU86065.1	WP_011308839.1	AII60422.1	OBW62911.1	AQX74144.1	AQY72658.1
34	8	24	Dehalococcoides	Dhc	Dehalococcoides mccartyi CBDB1	CAI83693.1	AOW00028.1	WP_011310031.1	ABQ17920.1	ADC74745.1	AII61581.1	AMU87384.1	AQU06525.1	AQU07965.1	AQX73892.1	WP_015407347.1	AGG07070.1	WP_015408050.1	AGG08599.1	KSV18231.1	WP_061977586.1	BAS32551.1	WP_078409794.1	OBW62711.1	AQW62987.1	WP_078987045.1	AQX75268.1	WP_079398706.1	AQY73843.1
35	9	22	Dehalococcoides	Dhc	Dehalococcoides mccartyi CBDB1	CAI83695.1	AII61583.1	AOW00029.1	KSV18230.1	WP_012034245.1	ABQ17921.1	AMU87386.1	OBW62710.1	AQU06526.1	AQU07966.1	WP_012984556.1	ADC74747.1	AQX73893.1	WP_015407348.1	AGG07071.1	AGG08600.1	WP_061977588.1	BAS32552.1	AQW62988.1	WP_078987046.1	AQX75269.1	AQY73844.1
36	1	2	Dehalococcoides	Dhc	Dehalococcoides mccartyi CG3	APH11967.1	WP_041330571.1
37	1	2	Dehalococcoides	Dhc	Dehalococcoides mccartyi CG4	AII59009.1	WP_041341170.1
38	2	7	Dehalococcoides	Dhc	Dehalococcoides mccartyi GY50	AHB14259.1	WP_023652922.1	AII58598.1	BAQ35424.1	APH11714.1	WP_012882709.1	ACZ62576.1
39	2	3	Dehalococcoides	Dhc	Dehalococcoides mccartyi GY50	AHB12871.1	WP_041330356.1	AII57299.1
40	1	16	Dehalococcoides	Dhc	Dehalococcoides mccartyi VS	ACZ62389.1	WP_012882533.1	ADC74594.1	AEI59431.1	AEI59441.1	AEI59447.1	AEI59453.1	AGG08470.1	BAQ35252.1	KSV17872.1	OBW62400.1	AOV99941.1	AQX73744.1	AQX75159.1	AQY73735.1	BAZ97901.1
41	6	9	Dehalococcoides	Dhc	Dehalococcoides mccartyi VS	ACZ62577.1	AII58599.1	WP_023652924.1	AHB14261.1	WP_041331616.1	APH11715.1	WP_041917740.1	WP_046961481.1	BAQ35425.1
42	1	2	Dehalogenimonas	Dhg	Dehalogenimonas alkenigignens IP3-3	KTB47646.1	WP_058438351.1
43	2	2	Dehalogenimonas	Dhg	Dehalogenimonas alkenigignens IP3-3	KTB47642.1	WP_058438349.1
44	1	2	Dehalogenimonas	Dhg	Dehalogenimonas formicexedens NSZ-14	APV45212.1	WP_076004783.1
45	1	2	Dehalogenimonas	Dhg	Dehalogenimonas formicexedens NSZ-14	APV45487.1	WP_083635462.1
46	1	2	Dehalogenimonas	Dhg	Dehalogenimonas lykanthroporepellens BL-DC-9	ADJ26640.1	WP_013218776.1
47	1	2	Dehalogenimonas	Dhg	Dehalogenimonas lykanthroporepellens BL-DC-9	ADJ26645.1	WP_013218780.1
48	1	1	Dehalogenimonas	Dhg	Dehalogenimonas sp. WBC-2	AKG52960.1
49	1	1	Dehalogenimonas	Dhg	Dehalogenimonas sp. WBC-2	AKG54381.1
50	1	1	Dehalogenimonas	Dhg	Dehalogenimonas sp. WBC-2	AKG54386.1
51	1	1	Desulfitibacter	Dst	Desulfitibacter alkalitolerans	WP_084295833.1
52	1	2	Desulfitobacterium	Dsb	Desulfitobacterium chlororespirans DSM 11544	SHN50164.1	WP_072770824.1
53	1	2	Desulfitobacterium	Dsb	Desulfitobacterium chlororespirans DSM 11544	SHN60165.1	WP_072771668.1
54	1	2	Desulfitobacterium	Dsb	Desulfitobacterium chlororespirans DSM 11544	SHN75839.1	WP_072773120.1
55	2	2	Desulfitobacterium	Dsb	Desulfitobacterium chlororespirans DSM 11544	SHN80797.1	WP_072773771.1
56	1	2	Desulfitobacterium	Dsb	Desulfitobacterium dehalogenans ATCC 51507	AAD44543.2	AFL99059.1
57	2	3	Desulfitobacterium	Dsb	Desulfitobacterium dehalogenans ATCC 51507	AFM00120.1	WP_014793608.1	WP_019850171.1
58	2	3	Desulfitobacterium	Dsb	Desulfitobacterium dehalogenans ATCC 51507	AFL98540.1	WP_014792041.1	WP_019849105.1
59	2	3	Desulfitobacterium	Dsb	Desulfitobacterium dehalogenans ATCC 51507	AFM00270.1	WP_014793758.1	WP_019850297.1
60	2	3	Desulfitobacterium	Dsb	Desulfitobacterium dehalogenans ATCC 51507	AFM01857.1	WP_014795330.1	WP_019851175.1
61	1	1	Desulfitobacterium	Dsb	Desulfitobacterium hafniense	WP_080647582.1
62	2	2	Desulfitobacterium	Dsb	Desulfitobacterium hafniense	WP_018214243.1	WP_018307566.1
63	1	3	Desulfitobacterium	Dsb	Desulfitobacterium hafniense DCB-2	AAL87793.1	WP_015942976.1	ACL18781.1
64	1	3	Desulfitobacterium	Dsb	Desulfitobacterium hafniense DCB-2	AAL87764.1	WP_015942995.1	ACL18802.1
65	2	5	Desulfitobacterium	Dsb	Desulfitobacterium hafniense DCB-2	ACL18758.1	WP_015942953.1	WP_015942953.1	WP_018214245.1	WP_018214245.1
66	3	8	Desulfitobacterium	Dsb	Desulfitobacterium hafniense DCB-2	ACL20373.1	WP_005814565.1	BAE83036.1	EHL05614.1	CDX01178.1	KTE90572.1	WP_018213029.1	WP_080647599.1
67	4	8	Desulfitobacterium	Dsb	Desulfitobacterium hafniense DCB-2	ACL22227.1	WP_005816345.1	BAE84840.1	EHL04650.1	WP_015945114.1	WP_018305770.1	WP_058491209.1	KTE92048.1
68	3	5	Desulfitobacterium	Dsb	Desulfitobacterium hafniense DH	KTE89632.1	WP_005809550.1	EHL08320.1	WP_018305046.1	WP_041272583.1
69	1	1	Desulfitobacterium	Dsb	Desulfitobacterium hafniense PCE-S	CDX01553.1
70	4	9	Dehalobacter, Desulfitobacterium	Dhb/Dsb	Desulfitobacterium hafniense PCE-S	CDX02972.1	WP_015043728.1	AFV02696.1	AFV05681.1	OCZ54708.1	CDX02972.1	WP_015261905.1	AGA68911.1	WP_041272478.1
71	1	2	Desulfitobacterium	Dsb	Desulfitobacterium hafniense Y51	BAE85222.1	WP_011461112.1
72	3	6	Desulfoluna	Dsl	Desulfoluna spongiifila AA1	SCX95941.1	SCY34880.1	SCY68106.1	WP_092208743.1	WP_092210821.1	WP_092212971.1
73	3	4	Desulfosporosinus	Dss	Desulfosporosinus hippei DSM 8344	SDG11986.1	WP_034598538.1	KGK90456.1	WP_092328615.1
74	1	2	Desulfosporosinus	Dss	Desulfosporosinus orientis DSM 765	AET69293.1	WP_014186100.1
75	1	2	Desulfovibrio	Dsv	Desulfovibrio bizertensis DSM 18034	SKA84007.1	WP_078686207.1
76	1	2	Desulfuromusa	Dsm	Desulfuromusa kysingii DSM 7343	SEA41472.1	WP_092347763.1
77	1	2	Desulfuromusa	Dsm	Desulfuromusa kysingii DSM 7343	SEA71511.1	WP_092350166.1
78	1	2	Enterovibrio	Ent	Enterovibrio coralii CAIM 912	KXF80855.1	WP_067418886.1
79	1	1	Enterovibrio	Ent	Enterovibrio nigricans	WP_078754348.1
80	1	1	Ferrimonas	Fer	Ferrimonas futtsuensis DSM 18154	WP_028110583.1
81	1	1	Ferrimonas	Fer	Ferrimonas futtsuensis DSM 18154	WP_028113301.1
82	1	1	Ferrimonas	Fer	Ferrimonas kyonanensis DSM 18153	WP_051252770.1
83	1	1	Ferrimonas	Fer	Ferrimonas kyonanensis DSM 18153	WP_084144314.1
84	1	1	Ferrimonas	Fer	Ferrimonas kyonanensis DSM 18153	WP_084144493.1
85	1	2	Ferrimonas	Fer	Ferrimonas sediminum DSM 23317	SDI31622.1	WP_090360017.1
86	1	2	Ferrimonas	Fer	Ferrimonas sediminum DSM 23317	SDI86221.1	WP_090363395.1
87	1	2	Ferrimonas	Fer	Ferrimonas sediminum DSM 23317	SDK38245.1	WP_090368456.1
88	2	2	Ferrimonas	Fer	Ferrimonas sediminum DSM 23317	SDI86518.1	WP_090363411.1
89	1	2	Geobacter	Geo	Geobacter lovleyi SZ	ACD96580.1	WP_012470906.1
90	1	1	Gracilibacter	Gra	Gracilibacter sp. BRH_c7a	KUO60295.1
91	1	1	Gracilibacter	Gra	Gracilibacter sp. BRH_c7a	KUO60932.1
92	2	2	Halodesulfovibrio	Hal	Halodesulfovibrio marinisediminis DSM 17456	SIN79701.1	WP_084539317.1
93	1	1	Halodesulfovibrio	Hal	Halodesulfovibrio spirochaetisodalis JC271	WP_066851901.1
94	1	2	Lutibacter	Lut	Lutibacter oricola DSM 24956	SDW84860.1	WP_090121222.1
95	1	2	Marinifilaceae (f)	Maf	Marinifilaceae bacterium SPP2	BAX79964.1	WP_096428839.1
96	1	2	Marinifilaceae (f)	Maf	Marinifilaceae bacterium SPP2	BAX82196.1	WP_096432284.1
97	1	2	Mariniphaga	Map	Mariniphaga anaerophila DSM 26910	SHE71707.1	WP_072999236.1
98	2	2	Moorella	Moo	Moorella glycerini NMP_1	CEP66754.1	WP_083476502.1
99	1	1	Peptococcaceae (f)	Pep	Peptococcaceae bacterium BICA1-8 (metagenome)	KJS88162.1
100	1	1	Photobacterium	Pho	Photobacterium aphoticum CECT 7614	WP_082211192.1
101	1	1	Photobacterium	Pho	Photobacterium aquae AE6	WP_084722372.1
102	1	2	Photobacterium	Pho	Photobacterium gaetbulicola Gung47	AJR09225.1	WP_044623766.1
103	1	1	Photobacterium	Pho	Photobacterium gaetbulicola Gung47	WP_082008629.1
104	2	4	Photobacterium	Pho	Photobacterium iliopiscarium ATCC 51761	KJG20407.1	WP_045038089.1	WP_045039878.1	KJG13853.1
105	1	1	Photobacterium	Pho	Photobacterium leiognathi	WP_060989781.1
106	3	4	Photobacterium	Pho	Photobacterium profundum SS9	CAG23654.1	WP_006228963.1	EAS45661.1	WP_041395448.1
107	1	2	Photobacterium	Pho	Photobacterium sp. CECT 9190	SMY31496.1	WP_087843354.1
108	1	1	Psychromonas	Psy	Psychromonas ossibalaenae ATCC BAA-1528	WP_083938531.1
109	1	2	Shewanella	She	Shewanella sediminis HAW-EB3	ABV36714.1	WP_012142449.1
110	1	1	Vibrio	Vib	Vibrio ichthyoenteri ATCC 700023	EGU42122.1
111	1	2	Vibrio	Vib	Vibrio ponticus CAIM 1731	OLQ89117.1	WP_075650810.1
112	1	3	Vibrio	Vib	Vibrio renipiscarius DCR 1-4-2	KII76521.1	WP_040992467.1	KII77957.1
113	8	10	Vibrio	Vib	Vibrio scophthalmi LMG 19158	EGU29775.1	ANS87111.1	ANU38875.1	ODS05614.1	WP_005599839.1	WP_009385518.1	EGU35236.1	WP_065431408.1	WP_065546537.1	WP_069448380.1
114	1	1	Vibrio	Vib	Vibrio scophthalmi VS-05	ANU38885.1
115	1	1	Vibrio	Vib	Vibrio scophthalmi VS-12	ANS87102.1
116	1	2	Vibrio	Vib	Vibrio sp. RC586	EEZ01309.1	WP_009355742.1
117	2	2	Vibrio	Vib	Vibrio vulnificus	WP_080927797.1	WP_080931123.1

## Sheet: RdhC clusters in OHRB
OHRB Genus	# RdhC clusters	# RdhC unique sequences
Dehalobacter	28	42
Desulfitobacterium	20	30
Dehalococcoides	12	45
Dehalogenimonas	9	10
Desulfoluna	1	3
Geobacter	1	1
Shewanella	1	1
