# Supplementary material for: The Membrane-Bound C Subunit of Reductive Dehalogenases: Topology Analysis and Reconstitution of the FMN-Binding Domain of PceC
Source: Front Microbiol. 2018 Apr 24;9:755. doi: 10.3389/fmicb.2018.00755 (PMC5928378; doi:10.3389/fmicb.2018.00755)
Supplement: Supplementary file 3 [file Table_3.xlsx]

## Sheet: Supplementary Table 3
Supplementary Table 3. List of N-terminal fragment ions assigned using ProSight Lite with a fragment mass tolerance of 15 ppm.
